# Supplementary material for: Genome-scale analysis to the impact of gene deletion on the metabolism of E. coli: constraint-based simulation approach
Source: BMC Bioinformatics. 2009 Jan 30;10(Suppl 1):S62. doi: 10.1186/1471-2105-10-S1-S62 (PMC2648778; doi:10.1186/1471-2105-10-S1-S62)
Supplement: Additional file 1 — The detailed comparison. The file (detailed_comparison.xls) includes two contents: The first is the comparison between those 188 essential genes reported in Ref. [5] and those 195 important genes that we obtained from computation. The second is the comparison between p and f of every gene deletion that we obtained from computation. [file 1471-2105-10-S1-S62-S1.xls]

## Sheet: Sheet1
Additional file 1 – the detailed comparison
note:
1) The file includes two contents: The first is the comparison between those 188 essential genes reported in Ref. [5] and those 195 important genes that we obtained from computation. The second is the comparison between p and f of every gene deletion that we obtained from computation.
2)column 1: essential genes or zero-f genes, total 188, reported in the Ref.[5] of paper; 186 are consistent with key genes (column 2), 2 genes (red color)are not key genes as for our computation.
3)column 2: key genes or high p (>9800) genes, total 195, obtained from our computation; 186 are consistent with essential genes (column 1), 8 genes (blue color)are not essential genes as for our computation, 1 gene ('s0001', green color) is essential gene but not report in Ref. [5].
4)column 3: 1261 p value corresponding to every single gene deletion, obtained from our computation, the order is the same as genes matrix of the E. coli_iAF1260 model; There are 195 cases with p>9800, but the f of 8 in them is not 0.
5)column 4: 1261 f value corresponding to every single gene deletion, obtained from our computation, the order is the same as genes matrix of the E. coli_iAF1260 model; There are 187 cases with f=0, and each p of them is >9800.
6)column 5: the positions of the 8 high p but not essential genes (blue color) and the gene 's0001' (green color) in p & f vector.
column 1	column 2		column 3		column 4		column 5
essential genes	key genes		p value		f value		positions
'b0003'	'b0003'		0		0.7367
'b0004'	'b0004'		9884.65		0
'b0025'	'b0025'		9884.65		0
'b0029'	'b0029'		0.0024		0.7367
'b0031'	'b0031'		0		0.7367
'b0052'	'b0052'		0		0.7367
'b0071'	'b0071'		9884.65		0
'b0072'	'b0072'		0		0.7367
'b0073'	'b0073'		9884.65		0
'b0074'	'b0074'		0		0.7367
'b0085'	'b0085'		9884.65		0
'b0086'	'b0086'		0.0024		0.7367
'b0087'	'b0087'		0.0024		0.7367
'b0088'	'b0088'		0.0024		0.7367
'b0090'	'b0090'		0.0032		0.7367
'b0091'	'b0091'		0.0024		0.7367
'b0096'	'b0096'		0.0024		0.7367
'b0103'	'b0103'		0		0.7367
'b0109'	'b0109'		0		0.7367
'b0131'	'b0131'		0		0.7367
'b0133'	'b0133'		9884.65		0
'b0134'	'b0134'		0		0.7367
'b0142'	'b0142'		0.0032		0.7367
'b0154'	'b0154'		0.0032		0.7367
'b0159'	'b0159'		0.0024		0.7367
'b0166'	'b0166'		0.0024		0.7367
'b0173'	'b0173'		0.0024		0.7367
'b0174'	'b0174'		0		0.7367
'b0175'	'b0175'		9884.65		0
'b0179'	'b0179'		9884.65		0
'b0181'	'b0181'		9884.65		0
'b0182'	'b0182'		9884.65		0
'b0185'	'b0185'		0		0.7367
'b0369'	'b0369'		0		0.7367
'b0386'	'b0386'		0		0.7367
'b0414'	'b0414'		9884.65		0
'b0415'	'b0415'		9884.65		0
'b0417'	'b0417'		9884.65		0
'b0420'	'b0420'		9884.65		0
'b0421'	'b0421'		9884.65		0
'b0423'	'b0423'		9884.65		0
'b0475'	'b0475'		0		0.7367
'b0522'	'b0522'		9884.65		0
'b0523'	'b0523'		0		0.7367
'b0524'	'b0524'		9884.65		0
'b0529'			0		0.7367
'b0639'	'b0639'		9884.65		0
'b0720'	'b0720'		0.0024		0.7367
'b0750'	'b0750'		0		0.7367
'b0907'	'b0907'		249.139		0.7223
'b0908'	'b0908'		249.139		0.7223
'b0914'	'b0914'		571.203		0.711
'b0915'	'b0915'		0.0024		0.7367
'b0918'	'b0918'		0.0024		0.7367
'b0928'	'b0928'		0.0024		0.7367
'b0945'	'b0945'		0.0034		0.7367
'b0954'	'b0954'		0		0.7367
'b1062'	'b1062'		0		0.7367
'b1092'	'b1092'		0		0.7367
'b1093'	'b1093'		9884.65		0
'b1094'	'b1094'		9884.65		0
'b1096'	'b1096'		9884.65		0
'b1098'	'b1098'		9884.65		0
'b1131'	'b1131'		0		0.7367
'b1136'	'b1136'		0.0024		0.7367
'b1208'	'b1208'		0.0032		0.7367
'b1210'	'b1210'		0.0032		0.7367
'b1215'	'b1215'		0.0032		0.7367
'b1260'	'b1260'		9884.65		0
'b1261'	'b1261'		0		0.7367
'b1262'	'b1262'		0		0.7367
'b1263'	'b1263'		9884.65		0
'b1264'	'b1264'		0		0.7367
'b1277'	'b1277'		9884.65		0
'b1281'	'b1281'		0.0033		0.7366
'b1288'	'b1288'		9884.65		0
'b1415'	'b1415'		9884.65		0
'b1662'	'b1662'		9884.65		0
'b1693'	'b1693'		9884.65		0
'b1740'	'b1740'		0		0.7367
'b1812'	'b1812'		9884.65		0
'b2019'	'b2019'		9884.65		0
'b2020'	'b2020'		9884.65		0
'b2021'	'b2021'		0		0.7367
'b2022'	'b2022'		0		0.7367
'b2023'	'b2023'		0.0024		0.7367
'b2024'	'b2024'		0.0024		0.7367
'b2025'	'b2025'		0.0024		0.7367
'b2026'	'b2026'		0.0024		0.7367
'b2103'	'b2103'		0		0.7367
'b2153'	'b2153'		0		0.7367
'b2312'	'b2312'		0.0024		0.7367
'b2315'	'b2315'		0.0024		0.7367
'b2316'	'b2316'		0.0024		0.7367
'b2320'	'b2320'		0.0024		0.7367
'b2323'	'b2323'		0		0.7367
'b2329'	'b2329'		0.2348		0.736
'b2400'	'b2400'		0.2348		0.736
'b2472'	'b2472'		0		0.7367
'b2476'	'b2476'		0.0024		0.7367
'b2478'	'b2478'		0		0.7367
'b2499'	'b2499'		0		0.7367
'b2507'	'b2507'		0		0.7367
'b2515'	'b2515'		0		0.7367
'b2530'	'b2530'		0.0024		0.7367
'b2557'	'b2557'		0.0024		0.7367
'b2564'	'b2564'		0.0024		0.7367
'b2574'	'b2574'		0.0024		0.7367
'b2585'	'b2585'		0.0024		0.7367
'b2599'	'b2599'		0.0024		0.7367
'b2600'	'b2600'		0		0.7367
'b2615'	'b2615'		0.0024		0.7367
'b2687'	'b2687'		0.0024		0.7367
'b2746'	'b2746'		0.0024		0.7367
'b2747'	'b2747'		0.0024		0.7367
'b2750'	'b2750'		0.0024		0.7367
'b2751'	'b2751'		0		0.7367
'b2752'	'b2752'		0		0.7367
'b2762'	'b2762'		0		0.7367
'b2763'	'b2763'		0		0.7367
'b2764'	'b2764'		0		0.7367
'b2780'	'b2780'		0.0024		0.7367
'b2818'	'b2818'		0		0.7367
'b2827'	'b2827'		0.0024		0.7367
'b2838'	'b2838'		0.0032		0.7367
'b2927'	'b2927'		0.0032		0.7367
'b2942'	'b2942'		0.0032		0.7367
'b3018'	'b3018'		0.0032		0.7367
'b3040'	'b3040'		9884.65		0
'b3041'	'b3041'		0		0.7367
'b3058'	'b3058'		0.0024		0.7367
'b3172'	'b3172'		9884.65		0
'b3176'	'b3176'		0		0.7367
'b3177'	'b3177'		0		0.7367
'b3187'	'b3187'		0.0032		0.7367
'b3189'	'b3189'		0		0.7367
'b3196'	'b3196'		0.0024		0.7367
'b3198'	'b3198'		0.0024		0.7367
'b3255'	'b3255'		9884.65		0
'b3256'	'b3256'		9884.65		0
'b3359'	'b3359'		9884.65		0
'b3360'	'b3360'		0		0.7367
'b3368'	'b3368'		9884.65		0
'b3389'	'b3389'		9884.65		0
'b3433'	'b3433'		9884.65		0
'b3607'	'b3607'		0		0.7367
'b3608'	'b3608'		0		0.7367
'b3633'	'b3633'		4166.57		0.6338
'b3634'	'b3634'		4166.57		0.6338
'b3639'	'b3639'		4166.57		0.6338
'b3642'	'b3642'		4166.57		0.6338
'b3648'	'b3648'		0.0024		0.7367
'b3729'	'b3729'		0		0.7367
'b3730'	'b3730'		0		0.7367
	'b3731'		0.0032		0.7367
	'b3732'		0		0.7367
	'b3733'		0.0024		0.7367
	'b3734'		13.9113		0.7367
	'b3735'		9884.65		0
	'b3736'		0		0.7367
	'b3737'		0.0024		0.7367
	'b3738'		0		0.7367
'b3770'	'b3770'		0		0.7367
'b3771'	'b3771'		0		0.7367
'b3774'	'b3774'		0.0024		0.7367
'b3804'	'b3804'		0.0024		0.7367
'b3805'	'b3805'		0.0032		0.7367
'b3809'	'b3809'		0		0.7367
'b3850'	'b3850'		0.0024		0.7367
'b3939'	'b3939'		0		0.7367
'b3941'	'b3941'		0.0024		0.7367
'b3956'			0		0.7367
'b3957'	'b3957'		0		0.7367
'b3958'	'b3958'		0		0.7367
'b3959'	'b3959'		9884.65		0
'b3960'	'b3960'		9884.65		0
'b3967'	'b3967'		9884.65		0
'b3972'	'b3972'		0		0.7367
'b3974'	'b3974'		16.5765		0.7282
'b3990'	'b3990'		0		0.7367
'b3991'	'b3991'		0		0.7367
'b3992'	'b3992'		0		0.7367
'b3993'	'b3993'		0		0.7367
'b3994'	'b3994'		0		0.7367
'b3997'	'b3997'		0.0024		0.7367
'b4005'	'b4005'		0.0024		0.7367
'b4006'	'b4006'		0.0024		0.7367
'b4013'	'b4013'		0.0024		0.7367
'b4039'	'b4039'		0.0024		0.7367
'b4040'	'b4040'		0.0024		0.7367
'b4041'	'b4041'		0.0024		0.7367
'b4160'	'b4160'		0.0032		0.7367
'b4177'	'b4177'		0.0024		0.7367
'b4244'	'b4244'		0.0024		0.7367
'b4245'	'b4245'		0.0024		0.7367
'b4407'	'b4407'		0		0.7367
	's0001'		0		0.7367
			0		0.7367
			0.0024		0.7367
			0		0.7367
			0.0024		0.7367
			0.0024		0.7367
			0.0024		0.7367
			0.0024		0.7367
			0		0.7367
			0		0.7367
			0		0.7367
			0		0.7367
			0		0.7367
			9884.65		0
			0		0.7367
			0		0.7367
			0		0.7367
			0.0024		0.7367
			0.0024		0.7367
			0.0024		0.7367
			0.0024		0.7367
			0		0.7367
			0.0024		0.7367
			0.0024		0.7367
			0		0.7367
			0.0024		0.7367
			0		0.7367
			0		0.7367
			0		0.7367
			0		0.7367
			0		0.7367
			0		0.7367
			0		0.7367
			0		0.7367
			0		0.7367
			10291.8		0
			1467.94		0.7126
			1467.94		0.7126
			1467.94		0.7126
			1467.94		0.7126
			85.1262		0.7297
			85.1262		0.7297
			74.7929		0.7313
			74.7929		0.7313
			0		0.7367
			0		0.7367
			0		0.7367
			0		0.7367
			9884.65		0
			0.0024		0.7367
			0		0.7367
			0		0.7367
			0		0.7367
			0.0024		0.7367
			0		0.7367
			0		0.7367
			0		0.7367
			0		0.7367
			0		0.7367
			0		0.7367
			127.883		0.731
			0		0.7367
			0		0.7367
			0		0.7367
			0		0.7367
			0		0.7367
			0		0.7367
			0.0024		0.7367
			0.0024		0.7367
			0.0024		0.7367
			0		0.7367
			0		0.7367
			0		0.7367
			0		0.7367
			0		0.7367
			0		0.7367
			0		0.7367
			0		0.7367
			0		0.7367
			0		0.7367
			0		0.7367
			0		0.7367
			0		0.7367
			0		0.7367
			0		0.7367
			0		0.7367
			0		0.7367
			0		0.7367
			0		0.7367
			0		0.7367
			0		0.7367
			0		0.7367
			0		0.7367
			0		0.7367
			0		0.7367
			0.0024		0.7367
			0.0024		0.7367
			0		0.7367
			0		0.7367
			0		0.7367
			0		0.7367
			0		0.7367
			0.0024		0.7367
			0		0.7367
			0		0.7367
			9884.65		0
			9884.65		0
			0.3012		0.7351
			9884.65		0
			9884.65		0
			9884.65		0
			9884.65		0
			0		0.7367
			0		0.7367
			0.0024		0.7367
			0		0.7367
			0		0.7367
			0		0.7367
			0.0032		0.7367
			0		0.7367
			0		0.7367
			9884.65		0
			9884.65		0
			0		0.7367
			0.0024		0.7367
			0		0.7367
			0		0.7367
			0		0.7367
			0		0.7367
			0		0.7367
			0.0024		0.7367
			0		0.7367
			0		0.7367
			0.0024		0.7367
			0		0.7367
			0.0024		0.7367
			0.0024		0.7367
			0		0.7367
			0.0024		0.7367
			0		0.7367
			9884.65		0
			0		0.7367
			0.4636		0.7356
			9884.65		0
			9884.65		0
			9884.65		0
			0		0.7367
			9884.65		0
			9884.65		0
			0		0.7367
			0.0024		0.7367
			0.0024		0.7367
			0.0024		0.7367
			0		0.7367
			0.0024		0.7367
			0		0.7367
			0		0.7367
			0		0.7367
			0		0.7367
			9884.65		0
			0		0.7367
			10291.8		0
			0		0.7367
			0.0024		0.7367
			0.0024		0.7367
			0		0.7367
			0		0.7367
			0		0.7367
			0.0024		0.7367
			5.2731		0.7367
			5.2731		0.7367
			5.2731		0.7367
			2.3582		0.7367
			9884.65		0
			9884.65		0
			9884.65		0
			0.0032		0.7367
			0		0.7367
			0		0.7367
			0		0.7367
			0		0.7367
			0		0.7367
			0.0032		0.7367
			0.0024		0.7367
			0.0024		0.7367
			0		0.7367
			0.0024		0.7367
			0.0024		0.7367
			0.0024		0.7367
			0.0024		0.7367
			0.0024		0.7367
			0		0.7367
			0		0.7367
			0.0024		0.7367
			9884.65		0
			9884.65		0
			9884.65		0
			9884.65		0
			9884.65		0
			0		0.7367
			0		0.7367
			9884.65		0
			0		0.7367
			9884.65		0
			9884.65		0
			0		0.7367
			0		0.7367
			0.0024		0.7367
			0.0024		0.7367
			0.0024		0.7367
			0.0024		0.7367
			0		0.7367
			0		0.7367
			0		0.7367
			0.0024		0.7367
			0.0024		0.7367
			0.0024		0.7367
			0		0.7367
			0		0.7367
			0		0.7367
			0		0.7367
			0.0024		0.7367
			0		0.7367
			9884.65		0
			0		0.7367
			0		0.7367
			0		0.7367
			0		0.7367
			0.0024		0.7367
			0		0.7367
			0		0.7367
			0		0.7367
			0		0.7367
			0		0.7367
			0		0.7367
			0		0.7367
			0		0.7367
			0		0.7367
			0		0.7367
			0		0.7367
			0.0024		0.7367
			0		0.7367
			0		0.7367
			0		0.7367
			0		0.7367
			0		0.7367
			0.0024		0.7367
			0.0024		0.7367
			0.0024		0.7367
			0		0.7367
			0		0.7367
			0		0.7367
			0		0.7367
			0		0.7367
			0		0.7367
			0.0024		0.7367
			0		0.7367
			0		0.7367
			0		0.7367
			0		0.7367
			0		0.7367
			0		0.7367
			0.0024		0.7367
			0.0024		0.7367
			0		0.7367
			0		0.7367
			0		0.7367
			0		0.7367
			0		0.7367
			0		0.7367
			0		0.7367
			0.0032		0.7367
			0		0.7367
			0		0.7367
			0.0024		0.7367
			0.0024		0.7367
			0		0.7367
			0		0.7367
			0		0.7367
			0		0.7367
			0		0.7367
			9884.65		0
			0		0.7367
			0		0.7367
			0		0.7367
			9884.65		0
			0		0.7367
			0		0.7367
			0		0.7367
			0		0.7367
			0		0.7367
			0		0.7367
			0		0.7367
			0		0.7367
			0		0.7367
			0		0.7367
			9884.65		0
			0.0024		0.7367
			0.0024		0.7367
			0.0024		0.7367
			0.0024		0.7367
			0.0024		0.7367
			0		0.7367
			141.355		0.7123
			0		0.7367
			0		0.7367
			0.0024		0.7367
			0		0.7367
			0		0.7367
			1660.13		0.5806
			0		0.7367
			0.0032		0.7367
			0		0.7367
			0		0.7367
			9884.65		0
			0		0.7367
			0		0.7367
			0		0.7367
			0		0.7367
			0.0001		0.7367
			0.0024		0.7367
			0.0024		0.7367
			127.883		0.731
			0		0.7367
			0		0.7367
			0		0.7367
			0		0.7367
			0		0.7367
			0		0.7367
			0		0.7367
			0.0024		0.7367
			0.0024		0.7367
			0		0.7367
			0.0024		0.7367
			0.0032		0.7367
			0		0.7367
			0		0.7367
			0		0.7367
			0.0032		0.7367
			0		0.7367
			0		0.7367
			0.0024		0.7367
			0.0024		0.7367
			0		0.7367
			0		0.7367
			0		0.7367
			0		0.7367
			9884.65		0
			9884.65		0
			9884.65		0
			9884.65		0
			9884.65		0
			9884.65		0
			9884.65		0
			9884.65		0
			0		0.7367
			0.0024		0.7367
			127.871		0.731
			0		0.7367
			0		0.7367
			0		0.7367
			0		0.7367
			0		0.7367
			0		0.7367
			0.0024		0.7367
			0		0.7367
			0.0024		0.7367
			0		0.7367
			0		0.7367
			0.0024		0.7367
			0.0032		0.7367
			0.0024		0.7367
			0		0.7367
			0		0.7367
			0.0032		0.7367
			0.0024		0.7367
			0.0024		0.7367
			0.0024		0.7367
			0.0024		0.7367
			0.0024		0.7367
			0		0.7367
			0		0.7367
			0		0.7367
			9884.65		0
			0		0.7367
			0		0.7367
			0		0.7367
			0		0.7367
			0		0.7367
			0		0.7367
			0.0024		0.7367
			0.0024		0.7367
			0		0.7367
			0.0024		0.7367
			0.0024		0.7367
			0.0024		0.7367
			0.0024		0.7367
			9884.65		0
			0		0.7367
			0		0.7367
			0.0024		0.7367
			0		0.7367
			0.0024		0.7367
			0.0024		0.7367
			0.0024		0.7367
			0		0.7367
			0.0024		0.7367
			0.0024		0.7367
			0.0024		0.7367
			0		0.7367
			0		0.7367
			0		0.7367
			0		0.7367
			0		0.7367
			0.0024		0.7367
			0		0.7367
			0		0.7367
			0		0.7367
			0.0024		0.7367
			0.0024		0.7367
			0		0.7367
			0.005		0.7367
			0.005		0.7367
			0.0032		0.7367
			0.0024		0.7367
			0.0032		0.7367
			0.0032		0.7367
			0.0032		0.7367
			0		0.7367
			0.0024		0.7367
			0.0024		0.7367
			0.0024		0.7367
			0.0024		0.7367
			0		0.7367
			0		0.7367
			0		0.7367
			0		0.7367
			0.0032		0.7367
			1795.6		0.601
			1795.6		0.601
			1795.6		0.601
			1795.6		0.601
			1795.6		0.601
			1795.6		0.601
			1795.6		0.601
			1795.6		0.601
			1795.6		0.601
			1795.6		0.601
			1795.6		0.601
			1795.6		0.601
			1795.6		0.601
			0		0.7367
			0		0.7367
			0		0.7367
			0		0.7367
			0		0.7367
			0		0.7367
			0		0.7367
			0		0.7367
			0		0.7367
			0		0.7367
			9884.65		0
			9884.65		0
			9884.65		0
			9884.65		0
			9884.65		0
			0		0.7367
			9884.65		0
			0		0.7367
			0		0.7367
			0		0.7367
			0.0024		0.7367
			0		0.7367
			0		0.7367
			0		0.7367
			0		0.7367
			9884.65		0
			0.0024		0.7367
			0		0.7367
			0		0.7367
			0		0.7367
			293.018		0.7287
			293.018		0.7287
			0		0.7367
			0.0032		0.7367
			0		0.7367
			0		0.7367
			0		0.7367
			0		0.7367
			0		0.7367
			0		0.7367
			0		0.7367
			0.0024		0.7367
			0		0.7367
			0		0.7367
			0		0.7367
			0		0.7367
			0		0.7367
			0		0.7367
			0		0.7367
			9884.65		0
			9884.65		0
			9884.65		0
			0		0.7367
			0		0.7367
			0		0.7367
			0		0.7367
			0		0.7367
			0		0.7367
			0		0.7367
			0		0.7367
			0		0.7367
			0		0.7367
			0		0.7367
			0		0.7367
			0.0024		0.7367
			0.0024		0.7367
			9884.65		0
			0.4023		0.7356
			14.4771		0.7276
			0		0.7367
			9884.65		0
			0.2807		0.736
			0		0.7367
			9884.65		0
			0		0.7367
			0		0.7367
			0		0.7367
			0		0.7367
			9884.65		0
			0		0.7367
			0.0024		0.7367
			0.0024		0.7367
			0.0024		0.7367
			0.0024		0.7367
			0.0024		0.7367
			0.0024		0.7367
			23.6767		0.7265
			0		0.7367
			9884.65		0
			0		0.7367
			9884.65		0
			9884.65		0
			0		0.7367
			0		0.7367
			0		0.7367
			9884.65		0
			0.0032		0.7367
			9884.65		0
			9884.65		0
			0		0.7367
			9884.65		0
			0.0024		0.7367
			0		0.7367
			0		0.7367
			0		0.7367
			0		0.7367
			0		0.7367
			0		0.7367
			0		0.7367
			9884.65		0
			0.0024		0.7367
			0		0.7367
			0		0.7367
			0		0.7367
			0.0024		0.7367
			0.0024		0.7367
			0.0024		0.7367
			0.0024		0.7367
			0		0.7367
			0.0024		0.7367
			0.0024		0.7367
			0		0.7367
			0		0.7367
			0		0.7367
			0		0.7367
			0		0.7367
			0		0.7367
			0		0.7367
			0.0024		0.7367
			9884.65		0
			9884.65		0
			9884.65		0
			9884.65		0
			9884.65		0
			9884.65		0
			9884.65		0
			9884.65		0
			1121.75		0.6654
			9884.65		0
			0.0024		0.7367
			0.0032		0.7367
			0		0.7367
			0		0.7367
			0		0.7367
			0		0.7367
			0		0.7367
			0.0024		0.7367
			0		0.7367
			0		0.7367
			0		0.7367
			0		0.7367
			0		0.7367
			0		0.7367
			0		0.7367
			9884.65		0
			9884.65		0
			0.0024		0.7367
			0.0024		0.7367
			9884.65		0
			0		0.7367
			0		0.7367
			0		0.7367
			0		0.7367
			0.0024		0.7367
			0		0.7367
			0.0024		0.7367
			0.0024		0.7367
			0		0.7367
			0		0.7367
			0		0.7367
			0		0.7367
			0.0727		0.7366
			0.0727		0.7366
			0.0727		0.7366
			0.0024		0.7367
			55.871		0.721
			0		0.7367
			0.0032		0.7367
			0.0032		0.7367
			0.0024		0.7367
			0.0024		0.7367
			0		0.7367
			1660.13		0.5806
			9884.65		0
			0		0.7367
			0.0024		0.7367
			0.0024		0.7367
			9884.65		0
			0.0024		0.7367
			0.0024		0.7367
			0.0032		0.7367
			0.0024		0.7367
			0		0.7367
			0.0024		0.7367
			0		0.7367
			0		0.7367
			0		0.7367
			0.0024		0.7367
			0		0.7367
			0.0032		0.7367
			0		0.7367
			0		0.7367
			0		0.7367
			0.0024		0.7367
			0.0024		0.7367
			0		0.7367
			0		0.7367
			9884.65		0
			0.0024		0.7367
			0		0.7367
			9884.65		0
			9884.65		0
			0.0024		0.7367
			0		0.7367
			9884.65		0
			0		0.7367
			0		0.7367
			0		0.7367
			0.0024		0.7367
			0		0.7367
			0		0.7367
			0.0024		0.7367
			0		0.7367
			0		0.7367
			0		0.7367
			0.0024		0.7367
			0		0.7367
			0.0024		0.7367
			0		0.7367
			0.0024		0.7367
			0		0.7367
			0.0024		0.7367
			0		0.7367
			0		0.7367
			0		0.7367
			9884.65		0
			9884.65		0
			9884.65		0
			0		0.7367
			9884.65		0
			9884.65		0
			9884.65		0
			0		0.7367
			9884.65		0
			0.0032		0.7367
			0.0032		0.7367
			0.0024		0.7367
			0.0024		0.7367
			0.0024		0.7367
			0.0024		0.7367
			65.6466		0.7223
			9884.65		0
			9884.65		0
			0		0.7367
			0.0024		0.7367
			0.0024		0.7367
			0		0.7367
			0		0.7367
			0		0.7367
			0		0.7367
			9884.65		0
			9884.65		0
			0		0.7367
			0		0.7367
			0		0.7367
			9884.65		0
			0.0032		0.7367
			0		0.7367
			0		0.7367
			0		0.7367
			0		0.7367
			0		0.7367
			0		0.7367
			9884.65		0
			0		0.7367
			0		0.7367
			0.0024		0.7367
			0		0.7367
			0		0.7367
			0		0.7367
			0.0024		0.7367
			0		0.7367
			0		0.7367
			0		0.7367
			0		0.7367
			0.0024		0.7367
			0.0024		0.7367
			0.0024		0.7367
			0		0.7367
			9884.65		0
			0		0.7367
			0.0024		0.7367
			0.0024		0.7367
			0		0.7367
			0		0.7367
			0		0.7367
			0		0.7367
			0.0024		0.7367
			0.0024		0.7367
			0.0024		0.7367
			0.0024		0.7367
			0		0.7367
			0.0024		0.7367
			0		0.7367
			0		0.7367
			0		0.7367
			0		0.7367
			0		0.7367
			0		0.7367
			0		0.7367
			0		0.7367
			0.0032		0.7367
			0		0.7367
			0		0.7367
			0		0.7367
			0.0032		0.7367
			0		0.7367
			0.0024		0.7367
			0		0.7367
			0		0.7367
			0		0.7367
			0		0.7367
			0		0.7367
			0		0.7367
			0		0.7367
			0		0.7367
			0		0.7367
			0		0.7367
			0		0.7367
			0.0032		0.7367
			0		0.7367
			0		0.7367
			0		0.7367
			0		0.7367
			0.0024		0.7367
			0		0.7367
			0		0.7367
			0		0.7367
			0		0.7367
			0		0.7367
			0		0.7367
			0		0.7367
			0.0024		0.7367
			0		0.7367
			0.0024		0.7367
			0.0024		0.7367
			0		0.7367
			0		0.7367
			9884.65		0
			9884.65		0
			0		0.7367
			0		0.7367
			0.0024		0.7367
			0.0032		0.7367
			0.0024		0.7367
			0.0024		0.7367
			0.0024		0.7367
			0		0.7367
			0.0024		0.7367
			0.0024		0.7367
			0.0024		0.7367
			0.0024		0.7367
			0.0024		0.7367
			0.0024		0.7367
			0.0024		0.7367
			0.0024		0.7367
			0.0024		0.7367
			0.0024		0.7367
			9884.65		0
			9884.65		0
			9884.65		0
			0		0.7367
			9884.65		0
			9884.65		0
			0		0.7367
			0.0024		0.7367
			0.0024		0.7367
			0		0.7367
			0		0.7367
			0		0.7367
			0		0.7367
			0		0.7367
			0.0024		0.7367
			0.0024		0.7367
			0.0328		0.7365
			0		0.7367
			0		0.7367
			0		0.7367
			0		0.7367
			0		0.7367
			9884.65		0
			9884.65		0
			11921.6		0.2372		'b3731'
			11921.6		0.2372		'b3732'
			11921.6		0.2372		'b3733'
			11921.6		0.2372		'b3734'
			11921.6		0.2372		'b3735'
			11921.6		0.2372		'b3736'
			11921.6		0.2372		'b3737'
			11921.6		0.2372		'b3738'
			0		0.7367
			0.1213		0.736
			0		0.7367
			0		0.7367
			0		0.7367
			0		0.7367
			0		0.7367
			0		0.7367
			9884.65		0
			9884.65		0
			0		0.7367
			9884.65		0
			0.0032		0.7367
			0		0.7367
			0		0.7367
			0		0.7367
			0		0.7367
			0		0.7367
			0		0.7367
			0		0.7367
			0		0.7367
			0		0.7367
			0		0.7367
			0		0.7367
			0		0.7367
			0		0.7367
			9884.65		0
			9884.65		0
			0.0024		0.7367
			9884.65		0
			0.0024		0.7367
			0.0032		0.7367
			0		0.7367
			0		0.7367
			0		0.7367
			0		0.7367
			0.0024		0.7367
			0.0024		0.7367
			0		0.7367
			0		0.7367
			0.0024		0.7367
			0		0.7367
			0.0024		0.7367
			0		0.7367
			9884.65		0
			0		0.7367
			0		0.7367
			0		0.7367
			0		0.7367
			0		0.7367
			0		0.7367
			0		0.7367
			0		0.7367
			0.0024		0.7367
			0		0.7367
			0.0024		0.7367
			0		0.7367
			0.0032		0.7367
			0.0032		0.7367
			0.0024		0.7367
			0		0.7367
			0.0024		0.7367
			503.083		0.7098
			0.0058		0.7367
			0		0.7367
			0.0024		0.7367
			0.0024		0.7367
			0		0.7367
			9884.65		0
			0		0.7367
			9884.65		0
			0		0.7367
			0		0.7367
			0		0.7367
			0		0.7367
			0		0.7367
			66.3727		0.7345
			9884.65		0
			9884.65		0
			9884.65		0
			9884.65		0
			0		0.7367
			0		0.7367
			9884.65		0
			9884.65		0
			9884.65		0
			9884.65		0
			9884.65		0
			9884.65		0
			9884.65		0
			9884.65		0
			0		0.7367
			9884.65		0
			9884.65		0
			9884.65		0
			9884.65		0
			0		0.7367
			0.0032		0.7367
			0		0.7367
			0		0.7367
			189.838		0.7321
			0		0.7367
			0		0.7367
			0		0.7367
			0		0.7367
			0		0.7367
			128.002		0.7367
			9884.65		0
			9884.65		0
			9884.65		0
			0.0024		0.7367
			0		0.7367
			0		0.7367
			0		0.7367
			0		0.7367
			0		0.7367
			0.0024		0.7367
			0.0024		0.7367
			0.0024		0.7367
			0.0024		0.7367
			0		0.7367
			0		0.7367
			0		0.7367
			0		0.7367
			0		0.7367
			0		0.7367
			0		0.7367
			0		0.7367
			0.0032		0.7367
			0		0.7367
			0.0024		0.7367
			0.0024		0.7367
			0.0024		0.7367
			0		0.7367
			0		0.7367
			0		0.7367
			0		0.7367
			0		0.7367
			0		0.7367
			0		0.7367
			0		0.7367
			0.0024		0.7367
			0		0.7367
			0		0.7367
			0		0.7367
			0		0.7367
			9884.65		0
			0		0.7367
			0		0.7367
			9884.65		0
			0		0.7367
			0		0.7367
			0		0.7367
			0		0.7367
			0		0.7367
			0.0024		0.7367
			0		0.7367
			0.0067		0.7362
			0.0024		0.7367
			0		0.7367
			0		0.7367
			0		0.7367
			0		0.7367
			0		0.7367
			0		0.7367
			0		0.7367
			0		0.7367
			0.0058		0.7367
			0.0024		0.7367
			0		0.7367
			0		0.7367
			9884.65		0
			9884.65		0
			0		0.7367
			0		0.7367
			0		0.7367
			0.0032		0.7367
			0.0024		0.7367
			0.0024		0.7367
			0		0.7367
			0		0.7367
			0		0.7367
			0		0.7367
			0		0.7367
			0		0.7367
			0		0.7367
			0		0.7367
			0.0024		0.7367
			0.0024		0.7367
			0.0024		0.7367
			0		0.7367
			0		0.7367
			0		0.7367
			0		0.7367
			0.0024		0.7367
			0		0.7367
			0.0024		0.7367
			55.871		0.721
			0		0.7367
			0		0.7367
			0		0.7367
			0		0.7367
			9884.65		0
			0		0.7367
			0.0024		0.7367
			0.0024		0.7367
			0		0.7367
			0.0024		0.7367
			0		0.7367
			0.0024		0.7367
			0.0024		0.7367
			0		0.7367
			0		0.7367
			11498.9		0		's0001'
